# Supplementary material for: Detection of Novel QTLs for Late Blight Resistance Derived from the Wild Potato Species Solanum microdontum and Solanum pampasense
Source: Genes (Basel). 2020 Jun 30;11(7):732. doi: 10.3390/genes11070732 (PMC7396981; doi:10.3390/genes11070732)
Supplement: Supplementary file 1 [file genes-11-00732-s001.zip]

Archive with 3 entries (2 files):
- Supplementary (revised_)/
- Supplementary (revised_)/S1.pdf
- Supplementary (revised_)/S2.pdf
